# Supplementary material for: A Systematic Literature Review of the Impact of Climate Change on the Global Demand for Psychiatric Services
Source: Int J Environ Res Public Health. 2023 Jan 9;20(2):1190. doi: 10.3390/ijerph20021190 (PMC9858749; doi:10.3390/ijerph20021190)
Supplement: Supplementary file 1 [file ijerph-20-01190-s001.zip]

Archive with 1 entries (1 files):
- ijerph-2068108-supplementary.docx
